# Supplementary material for: Fine mapping and candidate gene analysis of CRA8.1.6, which confers clubroot resistance in turnip (Brassica rapa ssp. rapa)
Source: Front Plant Sci. 2024 May 17;15:1355090. doi: 10.3389/fpls.2024.1355090 (PMC11140098; doi:10.3389/fpls.2024.1355090)
Supplement: Supplementary file 1 [file DataSheet_1.zip]

Archive with 2 entries (2 files):
- Supplementary Material/Supplement Figures.docx
- Supplementary Material/Supplemental Tables.xlsx
