# Supplementary material for: Fine mapping and candidate gene analysis of CRA8.1.6, which confers clubroot resistance in turnip (Brassica rapa ssp. rapa)
Source: Front Plant Sci. 2024 May 17;15:1355090. doi: 10.3389/fpls.2024.1355090 (PMC11140098; doi:10.3389/fpls.2024.1355090)
Supplement: Supplementary file 1 [file DataSheet_1.zip › Supplementary Material/Supplemental Tables.xlsx]

## Sheet:  Table S1
Table S1. Materials used in this study.
Serial number	Accession name	Material type
1	BrT18-6-4-3	clubroot resistant
2	Y510	clubroot susceptible
3	F2/S0-1	clubroot resistant
4	F2/S0-2	clubroot resistant
5	F2/S0-3	clubroot resistant
6	F2/S0-4	clubroot resistant
7	F2/S0-5	clubroot resistant
8	F2/S0-6	clubroot resistant
9	F2/S0-7	clubroot resistant
10	F2/S0-8	clubroot resistant
11	F2/S0-9	clubroot resistant
12	F2/S0-10	clubroot resistant
13	F2/S0-11	clubroot resistant
14	F2/S0-12	clubroot resistant
15	F2/S0-13	clubroot resistant
16	F2/S0-14	clubroot resistant
17	F2/S0-15	clubroot resistant
18	F2/S0-16	clubroot resistant
19	F2/S0-17	clubroot resistant
20	F2/S0-18	clubroot resistant
21	F2/S0-19	clubroot resistant
22	F2/S0-20	clubroot resistant
23	F2/S0-21	clubroot resistant
24	F2/S0-22	clubroot resistant
25	F2/S0-23	clubroot resistant
26	F2/S0-24	clubroot resistant
27	F2/S0-25	clubroot resistant
28	F2/S0-26	clubroot resistant
29	F2/S0-27	clubroot resistant
30	F2/S0-28	clubroot resistant
31	F2/S0-29	clubroot resistant
32	F2/S0-30	clubroot resistant
33	F2/S7-1	clubroot susceptible
34	F2/S7-2	clubroot susceptible
35	F2/S7-3	clubroot susceptible
36	F2/S7-4	clubroot susceptible
37	F2/S7-5	clubroot susceptible
38	F2/S7-6	clubroot susceptible
39	F2/S7-7	clubroot susceptible
40	F2/S7-8	clubroot susceptible
41	F2/S7-9	clubroot susceptible
42	F2/S7-10	clubroot susceptible
43	F2/S7-11	clubroot susceptible
44	F2/S7-12	clubroot susceptible
45	F2/S7-13	clubroot susceptible
46	F2/S7-14	clubroot susceptible
47	F2/S7-15	clubroot susceptible
48	F2/S7-16	clubroot susceptible
49	F2/S7-17	clubroot susceptible
50	F2/S7-18	clubroot susceptible
51	F2/S7-19	clubroot susceptible
52	F2/S7-20	clubroot susceptible
53	F2/S7-21	clubroot susceptible
54	F2/S7-22	clubroot susceptible
55	F2/S7-23	clubroot susceptible
56	F2/S7-24	clubroot susceptible
57	F2/S7-25	clubroot susceptible
58	F2/S7-26	clubroot susceptible
59	F2/S7-27	clubroot susceptible
60	F2/S7-28	clubroot susceptible
61	F2/S7-29	clubroot susceptible
62	F2/S7-30	clubroot susceptible
64	AKIMEKI	clubroot resistant
65	G004	clubroot resistant
66	KinAmi-90a	clubroot resistant
67	BrT185-4-2	clubroot resistant
68	BrT104-1-1-3-6	clubroot resistant
69	BrT24-1-5-6	clubroot resistant
70	BrT132-1-1	clubroot resistant
71	BrT81-2-1-2-1	clubroot resistant
72	BrT30-2-1-3	clubroot resistant
73	BrT201-1-2	clubroot resistant
74	BrT210-1-1	clubroot resistant
75	BrT25-1-5-3	clubroot resistant
76	BrT22-4-2-4-5	clubroot resistant
77	BrT238	clubroot resistant
78	BrT241	clubroot resistant
79	BrT242	clubroot resistant
80	BrT243	clubroot resistant
81	WJ2-5-1	clubroot resistant
82	ECD03DH-18	clubroot resistant
83	ECD04DH-1	clubroot resistant
84	ECD04DH-15	clubroot resistant
85	BrT114DH-2	clubroot resistant
86	BrT114DH-3	clubroot resistant
87	SilogaDH-4-1	clubroot resistant
88	SilogaDH-5-1	clubroot resistant
89	DH40	clubroot resistant
90	KiKo85-a	clubroot susceptible
91	Hiroki-b	clubroot susceptible
92	ECD05	clubroot susceptible
93	R16	clubroot susceptible
94	BrT121	clubroot susceptible
95	BrT128	clubroot susceptible
96	BrT47-1-1-1	clubroot susceptible
97	BrT130	clubroot susceptible
98	BrT131	clubroot susceptible
99	BrT132	clubroot susceptible
100	BrT133	clubroot susceptible
101	BrT165	clubroot susceptible
102	BrT169	clubroot susceptible
103	BrT171	clubroot susceptible
104	BrT71-1-1-4-3	clubroot susceptible
105	BrT177	clubroot susceptible
106	BrT194	clubroot susceptible
107	BrT199	clubroot susceptible
108	BrT221	clubroot susceptible
109	BrT222	clubroot susceptible
110	BrT223	clubroot susceptible
111	BrT224	clubroot susceptible
112	BrT225	clubroot susceptible
113	BrT226	clubroot susceptible
114	BrT228	clubroot susceptible
115	BrT229	clubroot susceptible
116	BrT232	clubroot susceptible
117	Y578-1	clubroot susceptible

## Sheet: Table S2
Table S2. Summary of whole-genome re-sequencing data for BSA-seq
Sample	Clean PE reads	Clean bases	GC(%)	Q20(%)	Q30 (%)
BrT18-6-4-3-R-Pool	36416118	10924835400	40.19	97.78	95.83
Y510-S-Pool	38958860	11687658000	40.28	97.71	93.72
F2-R-pool	98898415	29669524500	39.69	97.87	94.04
F2-S-Pool	94241537	28272461100	40.28	97.71	93.72
Mean	67128732	20138619750	-	-	-
Sum	268514930	80554479000	-	-	-

## Sheet: Table S3
Table S3. Table Primer sequences and genetic information for markers developed in this study.
KASP-Seq marker	Primer	Primer sequence
L-CR01	Forward 1	FAM-TTGTGAACAATTACATCAGATA
	Forward 2	HEX-TTGTGAACAATTACATCAGATT
	Reverse	GTTGGGCTTCGATTTGGGCTGC
L-CR02	Forward 1	FAM-GAAATGTAGAGATAATGGTTTCT
	Forward 2	HEX-GAAATGTAGAGATAATGGTTTCC
	Reverse	CAACCTACACAAAAGAAGAAA
L-CR03	Forward 1	FAM-AGGCTTTCCTGTTCTGCTTCCT
	Forward 2	HEX-AGGCTTTCCTGTTCTGCTTCCA
	Reverse	GCTTTGCCATCATCTCTATGAG
L-CR04	Forward 1	FAM-TACAGTTTGTATCGGTTCAGCG
	Forward 2	HEX-TACAGTTTGTATGGGTTCAGCGA
	Reverse	TGTTTCTTGGTGTATAGGTTAA
L-CR05	Forward 1	FAM-TGGTTTGGAATCATCATAACCC
	Forward 2	HEX-TGGTTTGGAATCATCATAACCT
	Reverse	AACAAACACTTTCATACCAAC
L-CR06	Forward 1	FAM-GCCTCTATGGTAAATTAGATGG
	Forward 2	HEX-GCCTCTATGGTAAATTAGATGA
	Reverse	GTGTTTAGTTTATGATCCATCTC
L-CR07	Forward 1	FAM-TTTTTTAATCGTCAAATGGAAT
	Forward 2	HEX-TTTATTAATCGTCAAATGGAAC
	Reverse	TTAAGATTTAGGGTTTAGTATT
L-CR08	Forward 1	FAM-CCCTCTCTTTCACCGCCATTGT
	Forward 2	HEX-CCCTCTCTTTCACCGCCATTGC
	Reverse	GAGGAGGAGGTTGAGCTTCGTT
L-CR09	Forward 1	FAM-CACATATAGGAAAATAGCAGCGC
	Forward 2	HEX-CAGATATAGGAAAATAGCAGCGG
	Reverse	GAGGTCCTGGATATCAAGTTTC
L-CR10	Forward 1	FAM-CTATGCAAGAAGATGAATGAAGG
	Forward 2	HEX-TTGTGCAAGAAGATGAATGAAGG
	Reverse	GAAGAAGAAACGATTGGATTCGG
L-CR11	Forward 1	FAM-TTGCTCTTTGGAGATAGATCCCA
	Forward 2	HEX-TTGCTCTTTGGAGATAGATCCCT
	Reverse	AGGTATGGGAAGTGCAGTCGAG
L-CR12	Forward 1	FAM-AAGGTGGAAAAGAAATGGTC
	Forward 2	HEX-AAGGTGGAAAAGAAATGGTG
	Reverse	TATCTTCTACATACACATATT
L-CR13	Forward 1	FAM-TCTCCGCGAGCCTCTCCACTAC
	Forward 2	HEX-TCTCCGCGAGCCTCTCCACTAG
	Reverse	CGTGGACCGTCGATCTCGTTCA
L-CR14	Forward 1	FAM-GGCGATTCAGCAACGTTACG
	Forward 2	HEX-GGCGATTCAGCAACGTTACC
	Reverse	TGGAGTGAGTGACCTATTCC
L-CR15	Forward 1	FAM-GCCTTTATTACAAACACTCATAACA
	Forward 2	HEX-GCCTTTATTACAAACACTCATAACG
	Reverse	GATTGTGCTTTGTTCCGTCTTTGTC
L-CA01	Forward 1	FAM-CTACATTGAGGTTGTAGTTCCAC
	Forward 2	HEX-CTACATTGAGGTTGTAGTTCCAT
	Reverse	GACCTCAACATGTGCCCAATA
L-CA02	Forward 1	FAM-GGTCTTGACGAAGATCTGCAT
	Forward 2	HEX-TGTCTTCACAAAGATCTGCAT
	Reverse	GAGGTCGAGAGTTCCGACAC
L-CA03	Forward 1	FAM-TAAGGTTTAAAAATTAATCGGG
	Forward 2	HEX-TAAGGTTTAAAAATTAATAGGC
	Reverse	CAATACGTACGGAGTATGTATC
L-CA04	Forward 1	FAM-CCTCGGCAACTGTAAATAAAGT
	Forward 2	HEX-CCTCGGCAACTGTAAATAAAGA
	Reverse	CCACATTGTCCATCGTTTCCAT
L-CA05	Forward 1	FAM-TGCCACACGCTTATTTCTGCTTG
	Forward 2	HEX-TGCCACACGCTTATTTCTGCTTA
	Reverse	GACGAGACTCATCGTGACAG
L-CA06	Forward 1	FAM-AATGGAGTTTTACATTGGAG
	Forward 2	HEX-AATGGAGTTTTACATTGGAA
	Reverse	TATACAAGGCCGCGTCTCCAA
L-CA07	Forward 1	FAM-CTGGCTATTAGCTACTTACTT
	Forward 2	HEX-CTGGCTATTAGCTACTTACTA
	Reverse	GTGACACCTAGCTGATTCTG
L-CA08	Forward 1	FAM-CAACAAGTCAGTCTCTTTCCCC
	Forward 2	HEX-CAACAAGTCAGTCTCTTTCCCT
	Reverse	AACAATCTAGTAAGCCTCAAG
L-CA09	Forward 1	FAM-TCGAATCTCATTCTCAACATT
	Forward 2	HEX-TCGAATCTCATTCTCAACATC
	Reverse	CCATAATTTCAAAAGAAGATC
L-CA10	Forward 1	FAM-TAACAATTGGGTACCAAGGCG
	Forward 2	HEX- TAACAATTGGGTACCAAGGCT
	Reverse	GGTAAGCACAGAGATAGATAA
L-CA11	Forward 1	FAM-TTGGGTTGAGGTAAAAACGCT
	Forward 2	HEX-TTGGGTTGAGGTAAAAACGCC
	Reverse	ACACCTCCATTTGTTTACCCA
L-CA12	Forward 1	FAM-ATTTCTATATCTGAATAACCA
	Forward 2	HEX-ATTTCTATATCTGAATAACCG
	Reverse	TATCATAAAGTTAAAACTTGTT
L-CA13	Forward 1	FAM-CCGTCAAGGCGATCGGAAACG
	Forward 2	HEX- CCGTCAAGGCGATCGGAAACA
	Reverse	GCGAAGTCTCCTGCATTGCCA
L-CA14	Forward 1	FAM-TGAACGAAAGAAATGATGCTAT
	Forward 2	HEX-TGAACGAAAGAAATGATGCTAC
	Reverse	GGAGAGTTGAGGGCAAATGTT
L-CA15	Forward 1	FAM-TTACGAAAGTGGTAAAAGTTA
	Forward 2	HEX-TTACGAAAGTGGTAAAAGTTG
	Reverse	GCTCTCCAGTTGCTAATATAT
L-CA16	Forward 1	FAM-CCACTGATTCGACCATCTATA
	Forward 2	HEX- CCACTTATTCGACCATCTATG
	Reverse	CACCATGCTCTCTTGGGCA
L-CA17	Forward 1	FAM-TCCTGTGTAGAGAAGTAGCTA
	Forward 2	HEX-TCCTGTGTAGAGAAGTAGCTC
	Reverse	CTAACGCCATCATCAGGCTCA
L-CA18	Forward 1	FAM-TGATACCATGTGATTGTTTA
	Forward 2	HEX-TGATACCATGTGAATGTTTG
	Reverse	TTATCTTCTTGCACAATAAA
L-CA19	Forward 1	FAM-GGATTAGACAGTGTGCTAGCC
	Forward 2	HEX-GGATTAGACAGTGTGCTAGCT
	Reverse	CTTGAAGATAATTTACATAGG
L-CA20	Forward 1	FAM-CTCTGCATGAAACAAGAGAC
	Forward 2	HEX-CTCTGCATGAAACAAGAGAA
	Reverse	ACTCTTATCTTCTACCACCGT
L-CA21	Forward 1	FAM-AGAAAAAGCAATAAGATCA
	Forward 2	HEX-AGAAAAAGCAATAAGATCC
	Reverse	CTTGCAATGGAAGTTATCAG
L-CA22	Forward 1	FAM-ATCAGCAACCCAAAAAGAACA
	Forward 2	HEX-ATCAGCAACCCAAAAAGAACG
	Reverse	CACTTCTTCATGAAAGACTC
L-CA23	Forward 1	FAM-TTAATATTTTCAAGATCTTCT
	Forward 2	HEX- TTAATATTTTCAAGATCTTCC
	Reverse	CTCCAGAGAGATCATAGAC
L-CA24	Forward 1	FAM-CCAAAACTCCATCAAACC
	Forward 2	HEX-CCATAACTCCATCAAACT
	Reverse	ACCTTTTCACTTTAATCAA
L-CA25	Forward 1	FAM-AAGCCTAACCGAAGATGGAAC
	Forward 2	HEX-AAGCCTAACCGAAGAGGGAAT
	Reverse	CTGCATGTATTTGGTTTCACC

## Sheet:  Table S4
Table S4. The primer sequence for qRT-PCR ,RT-PCR, functional marker and cloning of the candidate gene in this study.
Primer name	primer sequence (5'-3')	Purpose
qCRA8-F1	GCTCCATCTTCTTCGTCTCATAAC	qRT-PCR/RT-PCR
qCRA8-R1	CATTGTCGATGAATGGTGTGATT	qRT-PCR/RT-PCR
qCRA8-F2	GAGTTGGTGGAGATTATGAAGTGC	qRT-PCR/RT-PCR
qCRA8-R2	GTATCCTCCTTACTTTTACCCTCGC	qRT-PCR/RT-PCR
CRA8-full-F	ATGAGATTTCAATCGTTTTTGAAAG	Clone
CRA8-full-R	TCAACATGAGAGAGCTAAGCTTTC	Clone
CRA8-TIR-F	ATGAGATTTCAATCGTTTTTGAAAG	TIR domain
CRA8-TIR-R	CACCTTCTCCAAAGCATGTCTC	TIR domain
CRA08-InDel-F	GCTGTGCTCAAGCCTTATGGAACTC	Functional Marker
CRA09-InDel-R	CATGTTGATGTTCACTGGAAGGGCC	Functional Marker
CRA08-KASP1-1F	GAAGGTGACCAAGTTCATGCTCCACAAGGCTTGAGCATCCG	Functional Marker
CRA08-KASP1-2F	GAAGGTCGGAGTCAACGGATTCCACAAGGCTTGAGCATCCT	Functional Marker
CRA08-KASP1-R	CTATTGGGAATATGACTAATCT	Functional Marker
GAPDH-F	GACTGGAGAGGTGGAAGAGCC	Internal control
GAPDH-R	ACTGAAACATCAACGGTGGGA	Internal control

## Sheet:  Table S5
Table S5. Comparsion of CRA8.1.6 cDNA sequence with other Rgene
	Crr1KinAmi-90	Crr1Hiroki-b	Crr1Kiko85-a	Crr1G004
CRA8.1.6BrT18-6	0.924	0.846	0.865	0.994

## Sheet:  Table S6
Table S6. Disease index survey
Repeat 1	Treat					Disease index	Control					Disease index
Disease level Group	0	1	3	5	7		0	1	3	5	7
WT	0	0	0	6	6	85.7143	12	0	0	0	0	0
CR-6-1	8	1	3	0	0	11.9048	12	0	0	0	0	0
CR-7-1	6	2	2	0	0	11.4286	10	0	0	0	0	0
CR-12-1	6	1	3	0	0	14.2857	10	0	0	0	0	0
Repeat 2	Treat					Disease index	Control					Disease index
Disease level Group	0	1	3	5	7		0	1	3	5	7
WT	0	0	0	5	8	89.011	11	0	0	0	0	0
CR-6-2	7	2	2	0	0	10.3896	12	0	0	0	0	0
CR-7-2	7	1	2	0	0	10	13	0	0	0	0	0
CR-12-2	7	1	3	0	0	12.987	12	0	0	0	0	0
Repeat 3	Treat					Disease index	Control					Disease index
Disease level Group	0	1	3	5	7		0	1	3	5	7
WT	0	0	0	10	4	79.5918	14	0	0	0	0	0
CR-6-3	7	2	2	0	0	10.3896	11	0	0	0	0	0
CR-7-3	6	2	2	0	0	11.4286	11	0	0	0	0	0
CR-12-3	7	1	3	0	0	12.987	11	0	0	0	0	0
